# Supplementary material for: Type 2 Innate Lymphoid Cell (Ilc2)-Deficient Mice Are Transcriptionally Constrained During Nippostrongylus brasiliensis Infection
Source: Pathogens. 2025 Jun 7;14(6):571. doi: 10.3390/pathogens14060571 (PMC12195684; doi:10.3390/pathogens14060571)
Supplement: Supplementary file 1 [file pathogens-14-00571-s001.zip › Supplementary Table S1.xlsx]

## Sheet: WT_control_10 vs WT_NB_10
GeneID	log2(FC)	P-adj	GENE NAME
ENSMUSG00000029236	-4.43	7.69e-49	Nmu
ENSMUSG00000061723	-7.05	8.88e-47	Tnnt3
ENSMUSG00000040809	-8.31	2.22e-41	Chil3
ENSMUSG00000003283	-3.26	2.53e-39	Hck
ENSMUSG00000061100	-4.61	1.21e-36	Retnla
ENSMUSG00000004933	-3.43	2.29e-34	Matk
ENSMUSG00000066705	-2.4	1.54e-33	Fxyd6
ENSMUSG00000086513	3.57	9.1e-30	Gvin-ps1
ENSMUSG00000024517	-3.61	3.68e-28	Grp
ENSMUSG00000079516	5.16	2.86e-26	Reg3a
ENSMUSG00000060063	-3.1	1.16e-25	Alox5ap
ENSMUSG00000050953	-2.13	2.24e-25	Gja1
ENSMUSG00000046794	-3.76	4.58e-25	Ppp1r3b
ENSMUSG00000062257	-4.24	3.68e-24	Opcml
ENSMUSG00000107317	-3.1	5.25e-24	Gm19719
ENSMUSG00000074715	4.08	7.84e-24	Ccl28
ENSMUSG00000047798	-3.39	8.91e-23	Cd300lf
ENSMUSG00000033847	-6.29	3.89e-22	Pla2g4c
ENSMUSG00000055978	-4.38	3.91e-22	Fut2
ENSMUSG00000030263	-3	5.06e-22	Irag2
ENSMUSG00000032015	-3.16	7.59e-22	Pou2f3
ENSMUSG00000071178	4.69	3.17e-21	Serpina1b
ENSMUSG00000029618	3.94	1.12e-20	Ocm
ENSMUSG00000010311	-3.34	1.12e-20	Optc
ENSMUSG00000030666	-2.83	1.15e-20	Calcb
ENSMUSG00000034116	-2.37	1.15e-20	Vav1
ENSMUSG00000087037	-4.19	6.1e-20	4930432L08Rik
ENSMUSG00000047222	-5.83	6.12e-20	Rnase2a
ENSMUSG00000028545	-2.29	1.54e-19	Bend5
ENSMUSG00000031377	-3.17	1.01e-18	Bmx
ENSMUSG00000031290	-2.48	1.26e-18	Lrch2
ENSMUSG00000048373	4.29	3.18e-18	Fgfbp1
ENSMUSG00000025701	-2.79	6.95e-18	Alox5
ENSMUSG00000096630	-4.67	6.95e-18	Vmn2r26
ENSMUSG00000062694	-2.85	1.66e-17	Cav3
ENSMUSG00000020901	-2.65	3.29e-17	Pik3r5
ENSMUSG00000031725	3.09	3.88e-17	Ces1f
ENSMUSG00000032418	-3.38	4.24e-17	Me1
ENSMUSG00000074445	-4.12	1.28e-16	Sprr2a3
ENSMUSG00000032679	-2.27	1.69e-16	Cd59a
ENSMUSG00000039013	-2.76	3.35e-16	Siglecf
ENSMUSG00000021913	-2.85	3.68e-16	Ogdhl
ENSMUSG00000047230	3.39	8.24e-16	Cldn2
ENSMUSG00000040666	-2.3	8.83e-16	Sh3bgr
ENSMUSG00000026398	2.08	1.1e-15	Nr5a2
ENSMUSG00000029838	-2.26	1.1e-15	Ptn
ENSMUSG00000102802	2.06	1.2e-15	Mgam2-ps
ENSMUSG00000037627	-3.95	1.4e-15	Rgs22
ENSMUSG00000038370	-2.16	2.53e-15	Pcp4l1
ENSMUSG00000031626	-2.42	3.24e-15	Sorbs2
ENSMUSG00000038623	-3.03	4.26e-15	Tm6sf1
ENSMUSG00000025104	-2.34	4.66e-15	Hdgfl3
ENSMUSG00000017969	-2.19	4.73e-15	Ptgis
ENSMUSG00000035105	-2.38	5.05e-15	Egln3
ENSMUSG00000019429	-2.68	6.29e-15	Ffar3
ENSMUSG00000101031	2.57	6.29e-15	Ms4a12
ENSMUSG00000025666	-2.1	7.28e-15	Tmem47
ENSMUSG00000051998	-2.47	9.18e-15	Lax1
ENSMUSG00000053310	-3.49	1.54e-14	Nrgn
ENSMUSG00000040950	-2.74	1.6e-14	Mgl2
ENSMUSG00000025010	-2.59	1.67e-14	Ccnj
ENSMUSG00000003379	-2.89	2.19e-14	Cd79a
ENSMUSG00000035557	-4.19	2.92e-14	Krt17
ENSMUSG00000027797	-2.16	3.64e-14	Dclk1
ENSMUSG00000021730	-3.87	4.86e-14	Hcn1
ENSMUSG00000040412	2.79	7.43e-14	Elapor1
ENSMUSG00000024261	-2.11	9.45e-14	Syt4
ENSMUSG00000052631	-3.43	1.18e-13	Sh2d6
ENSMUSG00000041538	-2.27	1.32e-13	H2-Ob
ENSMUSG00000020844	-2.29	1.51e-13	Nxn
ENSMUSG00000027870	4.72	1.82e-13	Hao2
ENSMUSG00000076617	-2.11	1.87e-13	Ighm
ENSMUSG00000090223	-2.02	2.22e-13	Pcp4
ENSMUSG00000002012	-2.55	2.98e-13	Pnck
ENSMUSG00000072115	2	4.16e-13	Ang
ENSMUSG00000027805	-2.03	4.3e-13	Pfn2
ENSMUSG00000035506	2.3	5.86e-13	Slc12a8
ENSMUSG00000074934	-2.38	6.24e-13	Grem1
ENSMUSG00000030513	-2.61	6.4e-13	Pcsk6
ENSMUSG00000026421	-2.51	8.13e-13	Csrp1
ENSMUSG00000101517	3.43	8.36e-13	4732465J04Rik
ENSMUSG00000043705	-3.82	1.08e-12	Capn13
ENSMUSG00000073154	-2.22	1.54e-12	9330158H04Rik
ENSMUSG00000054169	4.11	1.65e-12	Ceacam10
ENSMUSG00000073413	-3.14	2.17e-12	Ly6g6d
ENSMUSG00000039629	-2.57	2.33e-12	Strip2
ENSMUSG00000026288	-2.25	2.38e-12	Inpp5d
ENSMUSG00000019987	-4.31	2.69e-12	Arg1
ENSMUSG00000039103	-2.42	2.75e-12	Nexn
ENSMUSG00000120146	-4.51	3.02e-12	NA
ENSMUSG00000007122	-4.73	3.56e-12	Casq1
ENSMUSG00000115009	-2.84	3.59e-12	G930009F23Rik
ENSMUSG00000039395	2.22	3.79e-12	Mreg
ENSMUSG00000035275	-2.84	6.23e-12	Raver2
ENSMUSG00000009246	-2.71	6.95e-12	Trpm5
ENSMUSG00000026938	-2.35	7.48e-12	Fcna
ENSMUSG00000072596	-3.5	8.49e-12	Ear2
ENSMUSG00000020377	-2.7	1.33e-11	Ltc4s
ENSMUSG00000042215	-3.02	1.39e-11	Bag2
ENSMUSG00000022995	-2.5	1.47e-11	Enah
ENSMUSG00000028789	-2.37	1.83e-11	Azin2
ENSMUSG00000038112	-2.28	1.95e-11	AW551984
ENSMUSG00000020836	-4.36	1.97e-11	Coro6
ENSMUSG00000043541	-3.17	2.21e-11	Casc1
ENSMUSG00000083509	4.77	2.31e-11	Defa-ps4
ENSMUSG00000117485	2.83	2.74e-11	Gm19696
ENSMUSG00000019787	-3.03	3.13e-11	Trdn
ENSMUSG00000055827	-2.86	3.88e-11	Gsdmc3
ENSMUSG00000055202	-2.43	3.94e-11	Zfp811
ENSMUSG00000054630	3.81	4.09e-11	Ugt2b5
ENSMUSG00000050520	4.32	4.73e-11	Cldn8
ENSMUSG00000089901	-4.21	5.14e-11	Gm8113
ENSMUSG00000051236	-2.26	5.73e-11	Msrb3
ENSMUSG00000027994	-2.45	6.1e-11	Mcub
ENSMUSG00000027761	3.4	7.57e-11	Aadac
ENSMUSG00000055116	2.6	8.17e-11	Arntl
ENSMUSG00000013643	2.46	8.74e-11	Lypd8
ENSMUSG00000039438	2.95	9.11e-11	Ttc36
ENSMUSG00000022747	-2.36	9.44e-11	St3gal6
ENSMUSG00000026811	-2.15	1e-10	St6galnac6
ENSMUSG00000033220	-2.18	1.06e-10	Rac2
ENSMUSG00000014453	-2.9	1.14e-10	Blk
ENSMUSG00000070704	3.36	1.17e-10	Ugt2b36
ENSMUSG00000045545	-2.95	1.19e-10	Krt14
ENSMUSG00000046460	-2.25	1.27e-10	Sh2d7
ENSMUSG00000048279	-2.68	1.41e-10	Sacs
ENSMUSG00000074437	4.46	1.68e-10	Defa29
ENSMUSG00000097910	-2.12	1.72e-10	Hdnr
ENSMUSG00000037973	-3.5	1.73e-10	Itprid1
ENSMUSG00000062410	3.08	2.22e-10	Hsd3b3
ENSMUSG00000008193	-2.28	2.44e-10	Spib
ENSMUSG00000038530	-2.5	2.96e-10	Rgs4
ENSMUSG00000018507	-2.86	3.14e-10	Trpv2
ENSMUSG00000050315	-2.56	3.36e-10	Synpo2
ENSMUSG00000030170	-2.22	3.44e-10	Wnt5b
ENSMUSG00000028527	-2.64	3.67e-10	Ak4
ENSMUSG00000060962	-2.92	4.42e-10	Dmkn
ENSMUSG00000029851	-2.11	4.44e-10	Tcaf2
ENSMUSG00000026815	-3.88	4.96e-10	Gfi1b
ENSMUSG00000014030	-2.91	5.06e-10	Pax5
ENSMUSG00000006221	-3.26	6.02e-10	Hspb7
ENSMUSG00000036745	-2.08	6.13e-10	Ttll7
ENSMUSG00000031636	-2.67	6.65e-10	Pdlim3
ENSMUSG00000115332	-2.43	9e-10	Gm48952
ENSMUSG00000033491	-4.22	9.06e-10	Prss35
ENSMUSG00000020388	-2.79	9.63e-10	Pdlim4
ENSMUSG00000034595	-2.39	1.29e-09	Ppp1r18
ENSMUSG00000035184	-3.06	1.31e-09	Fam124a
ENSMUSG00000086825	-2.77	1.43e-09	Gm15675
ENSMUSG00000026414	-2.3	1.48e-09	Tnnt2
ENSMUSG00000050100	-2.99	1.74e-09	Hmx2
ENSMUSG00000040706	2.67	1.9e-09	Agmat
ENSMUSG00000026888	-2.35	1.93e-09	Grb14
ENSMUSG00000032946	-2.29	2.08e-09	Rasgrp2
ENSMUSG00000026070	-2.66	2.14e-09	Il18r1
ENSMUSG00000025185	-2.6	2.14e-09	Loxl4
ENSMUSG00000023122	4.2	2.22e-09	Sult1c2
ENSMUSG00000053702	-2.15	2.54e-09	Nebl
ENSMUSG00000022490	-2.39	2.55e-09	Ppp1r1a
ENSMUSG00000109243	-3.43	2.68e-09	Gm45867
ENSMUSG00000026193	-3.15	2.73e-09	Fn1
ENSMUSG00000047842	-3.09	3.21e-09	Diras2
ENSMUSG00000017002	-2.76	3.21e-09	Slpi
ENSMUSG00000016756	-2.64	3.86e-09	Cmah
ENSMUSG00000005413	-2.23	3.97e-09	Hmox1
ENSMUSG00000104213	-2.8	4.04e-09	Ighd
ENSMUSG00000030399	-2.5	4.3e-09	Ckm
ENSMUSG00000073176	-2.11	4.31e-09	Zfp449
ENSMUSG00000086712	2.74	5.58e-09	Mexis
ENSMUSG00000085944	2.37	5.71e-09	1700003D09Rik
ENSMUSG00000121312	-4.34	5.71e-09	Gsdmcl-ps
ENSMUSG00000003872	-2.08	5.79e-09	Lin7b
ENSMUSG00000025743	-2.42	5.87e-09	Sdc3
ENSMUSG00000040705	-2.55	6.18e-09	A930016O22Rik
ENSMUSG00000046694	-2.99	6.18e-09	Tent5b
ENSMUSG00000052485	2.32	6.22e-09	Tmem171
ENSMUSG00000030724	-2.66	6.91e-09	Cd19
ENSMUSG00000049307	2.15	6.92e-09	Fut4
ENSMUSG00000056596	-2.07	6.92e-09	Trnp1
ENSMUSG00000108353	3.36	8.7e-09	Gm45205
ENSMUSG00000079014	-4.11	8.72e-09	Serpina3i
ENSMUSG00000000318	-2.07	9.06e-09	Clec10a
ENSMUSG00000109635	-2.7	9.34e-09	Gm45670
ENSMUSG00000111521	-2.44	9.78e-09	Gm48529
ENSMUSG00000024578	-4.26	9.78e-09	Il17b
ENSMUSG00000032060	-2.29	1.29e-08	Cryab
ENSMUSG00000037033	2.42	1.39e-08	Clca3b
ENSMUSG00000029154	-3.28	1.55e-08	Cwh43
ENSMUSG00000015854	-3.94	1.62e-08	Cd5l
ENSMUSG00000032085	-2.45	1.74e-08	Tagln
ENSMUSG00000079339	3.27	1.81e-08	Ifit1bl1
ENSMUSG00000024411	3.45	1.95e-08	Aqp4
ENSMUSG00000110070	-2.53	1.98e-08	Gm45619
ENSMUSG00000111296	-4.01	2.01e-08	2010001M07Rik
ENSMUSG00000037411	-2.85	2.2e-08	Serpine1
ENSMUSG00000043259	-2.02	2.31e-08	Fam13c
ENSMUSG00000046442	-2.44	2.35e-08	Ppm1e
ENSMUSG00000040653	-2.46	2.39e-08	Ppp1r14c
ENSMUSG00000025002	2.98	2.45e-08	Cyp2c55
ENSMUSG00000027273	-2.12	2.45e-08	Snap25
ENSMUSG00000028262	2.61	2.76e-08	Clca3a2
ENSMUSG00000116641	-3.61	2.83e-08	Gm41505
ENSMUSG00000028778	-3.33	2.83e-08	Hcrtr1
ENSMUSG00000001508	-2.99	2.83e-08	Sgca
ENSMUSG00000043439	-3.5	3.02e-08	Epop
ENSMUSG00000105302	-3.34	3.23e-08	Gm19817
ENSMUSG00000057897	-2.08	3.41e-08	Camk2b
ENSMUSG00000051497	-2.69	3.83e-08	Kcnj16
ENSMUSG00000056293	-2.9	3.86e-08	Gsdmc2
ENSMUSG00000022474	-2.24	3.86e-08	Pmm1
ENSMUSG00000001349	-2.75	3.91e-08	Cnn1
ENSMUSG00000097697	-2.46	4.28e-08	4833412C05Rik
ENSMUSG00000037145	2.9	4.31e-08	Lypd8l
ENSMUSG00000027861	-2.12	4.41e-08	Casq2
ENSMUSG00000000555	-3.36	4.86e-08	Itga5
ENSMUSG00000049420	-2.1	4.86e-08	Tmem200a
ENSMUSG00000032387	-2.51	5.07e-08	Rbpms2
ENSMUSG00000054640	-2.12	5.16e-08	Slc8a1
ENSMUSG00000059430	-3.19	5.25e-08	Actg2
ENSMUSG00000004814	-3.5	5.92e-08	Ccl24
ENSMUSG00000028179	2.22	5.92e-08	Cth
ENSMUSG00000022525	-2.68	6.11e-08	Plaat1
ENSMUSG00000004951	-2.9	6.32e-08	Hspb1
ENSMUSG00000029223	-2.3	6.63e-08	Uchl1
ENSMUSG00000037185	-2.52	6.77e-08	Krt80
ENSMUSG00000028011	-3.65	6.77e-08	Tdo2
ENSMUSG00000068699	-2.78	6.85e-08	Flnc
ENSMUSG00000044364	-3.87	7.47e-08	Tmem74b
ENSMUSG00000057074	3.36	7.77e-08	Ces1g
ENSMUSG00000069515	3.86	7.77e-08	Lyz1
ENSMUSG00000036027	-2.64	8e-08	Pou2af2
ENSMUSG00000040896	-2.36	8.2e-08	Kcnd3
ENSMUSG00000052584	-3.11	8.39e-08	Serp2
ENSMUSG00000039096	-2.88	8.49e-08	Rsad1
ENSMUSG00000031444	-3.83	8.69e-08	F10
ENSMUSG00000025432	-2.62	8.96e-08	Avil
ENSMUSG00000031633	-2.02	8.98e-08	Slc25a4
ENSMUSG00000040536	-2.16	9.27e-08	Necab1
ENSMUSG00000027716	-2.54	9.3e-08	Trpc3
ENSMUSG00000117011	-3.64	9.76e-08	E130008D07Rik
ENSMUSG00000052125	-2.14	1.09e-07	F730043M19Rik
ENSMUSG00000110750	2.57	1.11e-07	Gm48702
ENSMUSG00000032725	-2.19	1.15e-07	Folr2
ENSMUSG00000024907	-2.54	1.27e-07	Gal
ENSMUSG00000030017	3.34	1.31e-07	Reg3g
ENSMUSG00000035107	-2.15	1.33e-07	Dcbld2
ENSMUSG00000020773	-2.09	1.35e-07	Trim47
ENSMUSG00000046546	-2.23	1.37e-07	Fam43a
ENSMUSG00000020140	2.47	1.48e-07	Lgr5
ENSMUSG00000037922	-2.18	1.64e-07	Bank1
ENSMUSG00000061603	-2.3	1.9e-07	Akap6
ENSMUSG00000117545	-2.5	2.07e-07	Gm30794
ENSMUSG00000032135	-2.17	2.62e-07	Mcam
ENSMUSG00000110101	-4.15	2.67e-07	Gm6249
ENSMUSG00000108660	-3.36	2.74e-07	Gm21284
ENSMUSG00000026637	-2.12	2.91e-07	Traf5
ENSMUSG00000035561	2.08	2.98e-07	Aldh1b1
ENSMUSG00000013653	4.25	3.01e-07	1810065E05Rik
ENSMUSG00000021919	-2.94	3.07e-07	Chat
ENSMUSG00000110588	2.88	3.16e-07	Gm45774
ENSMUSG00000030499	-2.13	3.27e-07	Kctd15
ENSMUSG00000061959	2.05	3.81e-07	Ces1e
ENSMUSG00000040134	2.93	3.89e-07	Rdh7
ENSMUSG00000037239	-2.31	3.94e-07	Spred3
ENSMUSG00000036231	3.38	4.17e-07	Agr3
ENSMUSG00000030306	-2.3	4.28e-07	Tmtc1
ENSMUSG00000104621	-2.39	4.32e-07	Gm43185
ENSMUSG00000078451	-2.06	4.55e-07	Ppil6
ENSMUSG00000071356	4.02	5.11e-07	Reg3b
ENSMUSG00000027858	-2.04	5.15e-07	Tspan2
ENSMUSG00000047330	-2.54	5.2e-07	Kcne4
ENSMUSG00000027296	2.04	5.23e-07	Itpka
ENSMUSG00000052726	-2.15	5.36e-07	Kcnt2
ENSMUSG00000052955	-2.95	5.39e-07	Cpvl
ENSMUSG00000093916	3.55	6.27e-07	Gm379
ENSMUSG00000018566	-2.23	6.76e-07	Slc2a4
ENSMUSG00000023992	-2.34	6.76e-07	Trem2
ENSMUSG00000120623	-2.29	6.99e-07	NA
ENSMUSG00000028464	-2.48	7.31e-07	Tpm2
ENSMUSG00000036095	-2.08	7.88e-07	Dgkb
ENSMUSG00000062661	-2.1	7.95e-07	Ncs1
ENSMUSG00002076711	-3.04	8.3e-07	Gm55305
ENSMUSG00000020581	3.1	8.58e-07	Agr2
ENSMUSG00000041431	2.41	8.59e-07	Ccnb1
ENSMUSG00000031387	-2.03	8.61e-07	Renbp
ENSMUSG00000029630	2.73	8.91e-07	Cyp3a25
ENSMUSG00000039798	-2.48	1.01e-06	2600006K01Rik
ENSMUSG00000012443	2.26	1.01e-06	Kif11
ENSMUSG00000110702	2.23	1.03e-06	Gm45767
ENSMUSG00000002847	-2.26	1.03e-06	Pla1a
ENSMUSG00000031284	-2.51	1.06e-06	Pak3
ENSMUSG00000039126	-2.05	1.08e-06	Prune2
ENSMUSG00000031586	-2.13	1.09e-06	Rbpms
ENSMUSG00000050762	3.23	1.11e-06	Prss27
ENSMUSG00000085139	-3	1.15e-06	A730046J19Rik
ENSMUSG00000115062	-3.98	1.17e-06	4930544F09Rik
ENSMUSG00000025888	2.3	1.21e-06	Casp1
ENSMUSG00000074443	3.31	1.22e-06	Defa22
ENSMUSG00000074882	2.62	1.23e-06	Cyp2c68
ENSMUSG00000028125	-2.57	1.28e-06	Abca4
ENSMUSG00000052403	-2.65	1.3e-06	Fcnaos
ENSMUSG00000117912	-2.03	1.32e-06	Gm50383
ENSMUSG00000114088	-2.66	1.36e-06	Gm47898
ENSMUSG00000054422	-2.21	1.37e-06	Fabp1
ENSMUSG00000047638	2.28	1.41e-06	Nr1h4
ENSMUSG00000025330	-3.01	1.59e-06	Padi4
ENSMUSG00000108060	-3.23	1.64e-06	4921529L05Rik
ENSMUSG00000039787	-2.38	1.84e-06	Cercam
ENSMUSG00000061292	3.25	1.96e-06	Cyp3a59
ENSMUSG00000041046	-2.37	1.98e-06	Ramp3
ENSMUSG00000020241	-2.73	2.06e-06	Col6a2
ENSMUSG00000084939	2.88	2.09e-06	Gm830
ENSMUSG00000037962	-2.9	2.14e-06	Rflna
ENSMUSG00000032373	2.26	2.17e-06	Car12
ENSMUSG00000062248	2.38	2.3e-06	Cks2
ENSMUSG00000033538	2.18	2.44e-06	Casp4
ENSMUSG00000018620	3.84	2.54e-06	Mmp20
ENSMUSG00000035296	-3.36	2.64e-06	Sgcg
ENSMUSG00000061958	3.33	2.73e-06	Defa38
ENSMUSG00000021081	3.9	2.74e-06	Serpina1f
ENSMUSG00000052212	3.03	2.76e-06	Cd177
ENSMUSG00000024302	-2.34	2.8e-06	Dtna
ENSMUSG00000003354	-3.05	2.82e-06	Ccdc65
ENSMUSG00000058618	3.27	2.87e-06	Defa39
ENSMUSG00000027408	-2.39	2.89e-06	Cpxm1
ENSMUSG00000021403	-3.82	2.89e-06	Serpinb9b
ENSMUSG00000074447	3.18	3e-06	Defa21
ENSMUSG00000047730	2.02	3.11e-06	Fcgbp
ENSMUSG00000026208	-2.7	3.41e-06	Des
ENSMUSG00000092085	-3.78	3.45e-06	Gm17224
ENSMUSG00000047181	-2.15	3.46e-06	Samd14
ENSMUSG00000030669	-2.72	3.48e-06	Calca
ENSMUSG00000071317	-2.25	3.49e-06	Bves
ENSMUSG00000002007	-2.83	3.52e-06	Srpk3
ENSMUSG00000038550	-3.05	3.6e-06	Ciart
ENSMUSG00000035967	-2.16	3.6e-06	Ints6l
ENSMUSG00000015533	2.44	3.76e-06	Itga2
ENSMUSG00000121162	-3.07	3.93e-06	NA
ENSMUSG00000103072	-2.76	3.94e-06	Gm37905
ENSMUSG00000040690	-2.08	4.14e-06	Col16a1
ENSMUSG00000090291	-2.24	4.14e-06	Lrrc10b
ENSMUSG00000032346	-3.43	4.14e-06	Ooep
ENSMUSG00000021850	2.85	4.16e-06	ccdc198
ENSMUSG00000042462	2.54	4.23e-06	Dctpp1
ENSMUSG00000074736	-2.06	4.3e-06	Syndig1
ENSMUSG00000056671	2.38	4.32e-06	Prelid2
ENSMUSG00000086555	-2.3	4.41e-06	Gm13446
ENSMUSG00000040204	2.73	4.41e-06	Pclaf
ENSMUSG00000030584	-2.82	4.69e-06	Dpf1
ENSMUSG00000020672	-2.07	4.72e-06	Sntg2
ENSMUSG00000027419	-2.26	4.76e-06	Pcsk2
ENSMUSG00000087060	2.16	4.83e-06	Eldr
ENSMUSG00000099719	2.74	4.88e-06	Gm28802
ENSMUSG00000026531	-3.75	5.05e-06	Mptx1
ENSMUSG00000057378	-2.89	5.13e-06	Ryr3
ENSMUSG00000031312	-2.29	5.23e-06	Itgb1bp2
ENSMUSG00000096340	3.7	5.8e-06	Defa-ps10
ENSMUSG00000027316	-2.63	5.81e-06	Gfra4
ENSMUSG00000031443	-3.21	5.92e-06	F7
ENSMUSG00000110277	2.05	5.94e-06	Gm45871
ENSMUSG00000038379	2.15	5.96e-06	Ttk
ENSMUSG00000029377	2.01	6.01e-06	Ereg
ENSMUSG00000032278	2.38	6.15e-06	Paqr5
ENSMUSG00000020279	-2.26	6.2e-06	Il9r
ENSMUSG00000025348	-2.18	6.29e-06	Itga7
ENSMUSG00000031762	2.61	6.41e-06	Mt2
ENSMUSG00000030732	-3.64	6.43e-06	Chrdl2
ENSMUSG00000041670	-2.25	6.49e-06	Rims1
ENSMUSG00000096914	2.8	6.51e-06	Galntl6
ENSMUSG00000056073	-2.36	6.67e-06	Grik2
ENSMUSG00000026390	-3.73	6.94e-06	Marco
ENSMUSG00000027938	2.31	7.2e-06	Creb3l4
ENSMUSG00000038670	-3.09	7.43e-06	Mybpc2
ENSMUSG00000032578	-2.05	7.5e-06	Cish
ENSMUSG00000032292	3.1	7.59e-06	Nr2e3
ENSMUSG00000111709	2.53	7.65e-06	Gm3776
ENSMUSG00000007908	-2.06	7.65e-06	Hmgcll1
ENSMUSG00000039323	-2.14	7.65e-06	Igfbp2
ENSMUSG00000027306	2.22	7.79e-06	Nusap1
ENSMUSG00000120926	-2.78	7.85e-06	NA
ENSMUSG00000036854	-2.73	7.95e-06	Hspb6
ENSMUSG00000001131	-2.43	8.1e-06	Timp1
ENSMUSG00000032911	-2.06	8.49e-06	Cspg4
ENSMUSG00000019935	2.92	8.69e-06	Slc17a8
ENSMUSG00000037548	-2.09	8.78e-06	H2-DMb2
ENSMUSG00000032495	-3.11	8.93e-06	Lrrc2
ENSMUSG00000105283	2.38	8.97e-06	Gm33370
ENSMUSG00000025586	-2.02	9.03e-06	Cpeb1
ENSMUSG00000028773	-2.11	1.09e-05	Fabp3
ENSMUSG00000001119	-2.69	1.12e-05	Col6a1
ENSMUSG00000042474	-2.83	1.15e-05	Fcmr
ENSMUSG00000110071	-2.47	1.16e-05	Gm45512
ENSMUSG00000087691	-2.54	1.23e-05	Cd55os
ENSMUSG00000115724	-3.54	1.28e-05	Gm49087
ENSMUSG00000066438	-2.89	1.28e-05	Plekhd1
ENSMUSG00000021057	-2.16	1.3e-05	Akap5
ENSMUSG00000109685	2.89	1.31e-05	Gvin-ps1
ENSMUSG00000000290	-2	1.37e-05	Itgb2
ENSMUSG00000004031	-2.6	1.45e-05	Brinp2
ENSMUSG00000028970	-2.01	1.49e-05	Abcb1b
ENSMUSG00000043155	2.47	1.5e-05	Hpdl
ENSMUSG00000079481	-2.09	1.5e-05	Nhsl2
ENSMUSG00000043301	-3.52	1.51e-05	Kcnj6
ENSMUSG00000026581	-2.78	1.57e-05	Sell
ENSMUSG00000042254	-2.1	1.62e-05	Cilp
ENSMUSG00000029910	2.09	1.65e-05	Mad2l1
ENSMUSG00000031608	2.08	1.71e-05	Galnt7
ENSMUSG00000043501	2.62	1.73e-05	Lgals2
ENSMUSG00000026207	-2.06	1.73e-05	Speg
ENSMUSG00000028524	-2.11	1.74e-05	Sgip1
ENSMUSG00000075289	-2.53	1.8e-05	Carns1
ENSMUSG00000020411	-2.29	1.84e-05	Nipal4
ENSMUSG00000057337	-2.5	1.89e-05	Chst3
ENSMUSG00000086537	-2.57	1.92e-05	Gnasas1
ENSMUSG00000038486	-2.27	1.94e-05	Sv2a
ENSMUSG00000091455	-2.19	1.95e-05	Otogl
ENSMUSG00002074998	-3.61	1.96e-05	Gm56437
ENSMUSG00000031289	-2.38	2.02e-05	Il13ra2
ENSMUSG00000121002	2.32	2.13e-05	NA
ENSMUSG00000029544	-2.2	2.21e-05	Cabp1
ENSMUSG00000120974	2.01	2.25e-05	NA
ENSMUSG00000046748	-3.24	2.38e-05	Tmem45a2
ENSMUSG00000026483	-2.11	2.42e-05	Niban1
ENSMUSG00000075217	-3.01	2.45e-05	Fads2b
ENSMUSG00000029417	2.92	2.48e-05	Cxcl9
ENSMUSG00000044349	-2.15	2.48e-05	Snhg11
ENSMUSG00000102163	2.4	2.53e-05	Gm36945
ENSMUSG00000065592	-2.23	2.62e-05	Mir145a
ENSMUSG00000022987	-2.15	2.64e-05	Zfp641
ENSMUSG00000068452	-2.73	2.65e-05	Duox2
ENSMUSG00000108975	3.39	2.66e-05	Mlnr-ps
ENSMUSG00000019817	-2.48	2.68e-05	Plagl1
ENSMUSG00000029359	-2.01	2.71e-05	Tesc
ENSMUSG00000029761	-2.22	2.74e-05	Cald1
ENSMUSG00000064147	-3.25	2.74e-05	Rab44
ENSMUSG00000047517	2.33	2.76e-05	Dmbt1
ENSMUSG00000004267	-2.04	2.82e-05	Eno2
ENSMUSG00000000031	-3.04	2.85e-05	H19
ENSMUSG00000024064	-3.43	2.87e-05	Galnt14
ENSMUSG00000019942	2.23	3.04e-05	Cdk1
ENSMUSG00000067049	-2.3	3.15e-05	Unc93a
ENSMUSG00000031891	2.05	3.18e-05	Hsd11b2
ENSMUSG00000022057	2.21	3.29e-05	Adamdec1
ENSMUSG00000044522	-2.46	3.3e-05	A730020M07Rik
ENSMUSG00000031495	-2.51	3.3e-05	Cd209d
ENSMUSG00000056900	-2.27	3.38e-05	Usp13
ENSMUSG00000060988	-2.31	3.39e-05	Galnt13
ENSMUSG00000039720	-2.9	3.39e-05	Got1l1
ENSMUSG00000023070	2.14	3.39e-05	Rgn
ENSMUSG00000026121	-2.15	3.44e-05	Sema4c
ENSMUSG00000040594	-2.61	3.5e-05	Ranbp17
ENSMUSG00000055560	2.29	3.5e-05	Zfp459
ENSMUSG00000031790	-2.16	3.53e-05	Mmp15
ENSMUSG00000003865	-2.01	3.59e-05	Gys1
ENSMUSG00000038193	-2.05	3.64e-05	Hand2
ENSMUSG00000030256	-2.16	3.86e-05	Bhlhe41
ENSMUSG00000001864	-2.39	3.87e-05	Aif1l
ENSMUSG00000026237	-2.97	3.87e-05	Nmur1
ENSMUSG00000027224	-2.55	3.93e-05	Duoxa1
ENSMUSG00000085526	-2.04	3.97e-05	Gm16083
ENSMUSG00000032036	-2.42	3.99e-05	Kirrel3
ENSMUSG00000022055	-2.33	4.01e-05	Nefl
ENSMUSG00000073821	-2.59	4.07e-05	8030451A03Rik
ENSMUSG00000086233	-2.25	4.08e-05	Gm11816
ENSMUSG00000044986	2.07	4.16e-05	Tst
ENSMUSG00000046699	-2.21	4.19e-05	Slitrk4
ENSMUSG00000063011	-2.35	4.33e-05	Msln
ENSMUSG00000024164	-2.43	4.36e-05	C3
ENSMUSG00000068885	3.43	4.42e-05	Lce3f
ENSMUSG00000046057	2.61	4.61e-05	Gm15428
ENSMUSG00000031022	-2.32	4.77e-05	BC051019
ENSMUSG00000029769	-2.21	4.85e-05	Ccdc136
ENSMUSG00000054717	2.27	4.89e-05	Hmgb2
ENSMUSG00000086915	-2.21	4.95e-05	Gm16364
ENSMUSG00000084965	2.16	4.96e-05	Gm13857
ENSMUSG00000080316	-2.35	4.98e-05	Spaca6
ENSMUSG00000079114	3.44	5.07e-05	Defa42
ENSMUSG00000031775	2.04	5.08e-05	Pllp
ENSMUSG00000067818	-2.22	5.28e-05	Myl9
ENSMUSG00000113682	-2.48	5.31e-05	Gm48630
ENSMUSG00000099564	-2.29	5.32e-05	Gm28729
ENSMUSG00000063903	2.05	5.43e-05	Klk1
ENSMUSG00000075012	-2.29	5.69e-05	Fjx1
ENSMUSG00000038665	-2.51	5.74e-05	Dgki
ENSMUSG00000040478	-3.48	5.74e-05	Prdm13
ENSMUSG00000019906	-3.09	5.77e-05	Lin7a
ENSMUSG00000074628	2.19	5.87e-05	Tldc2
ENSMUSG00000110618	-3.13	6.16e-05	Gm39822
ENSMUSG00000116798	2.27	6.56e-05	Gm49591
ENSMUSG00000058498	-2.18	6.61e-05	Rnf207
ENSMUSG00000042808	-2.11	6.67e-05	Gpx2
ENSMUSG00000074634	2.53	6.89e-05	Tmem267
ENSMUSG00000001270	-2.18	7.01e-05	Ckb
ENSMUSG00000031919	2.71	7.01e-05	Tmed6
ENSMUSG00000038132	-2.01	7.19e-05	Rbm24
ENSMUSG00000050092	-2.32	7.21e-05	Sprr2b
ENSMUSG00000112489	2.34	7.25e-05	9230116L04Rik
ENSMUSG00000030302	-2.16	7.33e-05	Atp2b2
ENSMUSG00000114945	2.43	7.33e-05	Gm48265
ENSMUSG00000063594	-2.55	7.36e-05	Gng8
ENSMUSG00000043003	2.07	7.36e-05	Rasef
ENSMUSG00000036052	-2.23	7.46e-05	Dnajb5
ENSMUSG00000092171	-2.39	7.56e-05	4833427F10Rik
ENSMUSG00000089417	2.93	7.67e-05	Gm22009
ENSMUSG00000008540	2.11	7.91e-05	Mgst1
ENSMUSG00000033676	-2.09	8.28e-05	Gabrb3
ENSMUSG00000039748	2.16	8.62e-05	Exo1
ENSMUSG00000020256	-2.06	8.63e-05	Aldh1l2
ENSMUSG00000029245	-2.25	8.72e-05	Epha5
ENSMUSG00000086421	2.2	8.83e-05	Gm14091
ENSMUSG00000000805	-2.01	8.86e-05	Car4
ENSMUSG00000038860	-2.2	9.09e-05	Garnl3
ENSMUSG00000049350	2.62	9.09e-05	Zg16
ENSMUSG00000027857	-2.83	9.25e-05	Tshb
ENSMUSG00000093805	2.78	9.27e-05	Gal3st2b
ENSMUSG00000021838	-2.1	9.74e-05	Samd4
ENSMUSG00000040969	2.2	0.0001	Arhgef38
ENSMUSG00000028777	-2.33	0.000102	Gnat3
ENSMUSG00000020627	-2.09	0.000103	Klhl29
ENSMUSG00000029674	-2.07	0.000104	Limk1
ENSMUSG00000051209	3.23	0.000105	Gpr119
ENSMUSG00000094840	-2.14	0.000105	Muc3a
ENSMUSG00000069793	2.22	0.000105	Slfn9
ENSMUSG00000021950	-2.5	0.000108	Anxa8
ENSMUSG00000003273	-2.04	0.000108	Car11
ENSMUSG00000068686	-2	0.000108	Cd59b
ENSMUSG00000022422	2.17	0.000108	Dscc1
ENSMUSG00000086894	2.06	0.000108	Gm15708
ENSMUSG00000082171	3.19	0.00011	Rpl27-ps2
ENSMUSG00000021493	-2.2	0.000111	Pdlim7
ENSMUSG00000025001	2.11	0.000112	Hells
ENSMUSG00000022037	-2.07	0.000117	Clu
ENSMUSG00000094356	3.17	0.000118	Igkv8-28
ENSMUSG00000097233	-2.48	0.00012	Gm17552
ENSMUSG00000024049	-2.44	0.00012	Myom1
ENSMUSG00000052131	2.1	0.000121	Akr1b7
ENSMUSG00000020684	-2.23	0.000121	Rasl10b
ENSMUSG00000045903	-2.47	0.000123	Npas4
ENSMUSG00000050158	2.03	0.000123	Or2m13
ENSMUSG00000042401	-2.43	0.000126	Crtac1
ENSMUSG00000025196	2.48	0.000135	Cpn1
ENSMUSG00000029410	-2.06	0.000137	Ppef2
ENSMUSG00000021335	2.03	0.00014	Slc17a1
ENSMUSG00000114613	2.94	0.000144	Gm10732
ENSMUSG00000029436	-2.13	0.000144	Mmp17
ENSMUSG00000034701	2.3	0.000145	Neurod1
ENSMUSG00000086544	-2.09	0.000147	Chn1os3
ENSMUSG00000048304	-2.18	0.000147	Slitrk3
ENSMUSG00000073652	-2.89	0.000149	Apol7d
ENSMUSG00000043760	2.8	0.000149	Pkhd1
ENSMUSG00000022026	2.74	0.00015	Olfm4
ENSMUSG00000034958	-2.16	0.000152	Atcay
ENSMUSG00000019577	-2.28	0.000153	Pdk4
ENSMUSG00000022762	-2.04	0.000155	Ncam2
ENSMUSG00000024803	-3.1	0.000157	Ankrd1
ENSMUSG00000055748	-2.09	0.000158	Gsdmc4
ENSMUSG00000022881	2.05	0.000159	Rfc4
ENSMUSG00000063851	-2.88	0.00016	Rnf183
ENSMUSG00000087291	-2.35	0.000163	Gm11946
ENSMUSG00000108154	2.89	0.000163	Gm44033
ENSMUSG00000034923	-2.13	0.000169	Ly6g6f
ENSMUSG00000000394	2.31	0.000171	Gcg
ENSMUSG00000025037	2.07	0.000172	Maoa
ENSMUSG00000031543	-2.26	0.000173	Ank1
ENSMUSG00000027520	-2.33	0.000174	Zdbf2
ENSMUSG00000030577	-2.05	0.000179	Cd22
ENSMUSG00000055312	2.23	0.00018	Them7
ENSMUSG00000105872	2.52	0.000181	Gm9515
ENSMUSG00000072980	2.01	0.000185	Oip5
ENSMUSG00000054200	2.12	0.000186	Ffar4
ENSMUSG00000026579	-2.4	0.000188	F5
ENSMUSG00000051452	2.07	0.000188	Gm11437
ENSMUSG00000086813	2.82	0.000191	Gm13657
ENSMUSG00000039653	2	0.000199	Baat
ENSMUSG00000005540	-2.43	0.0002	Fcer2a
ENSMUSG00000026691	-2.48	0.000201	Fmo3
ENSMUSG00000035020	-2.55	0.000204	Epgn
ENSMUSG00000062168	-3.08	0.000215	Ppef1
ENSMUSG00000025656	-2.04	0.000216	Arhgef9
ENSMUSG00000096934	-2.43	0.000225	Gm26658
ENSMUSG00000030793	2.45	0.000234	Pycard
ENSMUSG00000116288	-2.1	0.000236	Gm41349
ENSMUSG00000031070	-2.09	0.000241	Mrgprf
ENSMUSG00000030468	-2.32	0.000246	Siglecg
ENSMUSG00000059970	-2.09	0.000254	Hspa2
ENSMUSG00000061845	3.19	0.00026	Defa35
ENSMUSG00000112803	-2.06	0.00026	Gm36543
ENSMUSG00000112439	2.28	0.000262	Gm33336
ENSMUSG00000118364	-2.62	0.000262	Gm54420
ENSMUSG00000022322	2.08	0.000262	Shcbp1
ENSMUSG00000104109	-3.25	0.000264	Gm30292
ENSMUSG00000112808	2.36	0.000267	Gm4739
ENSMUSG00000026580	-2.09	0.000272	Selp
ENSMUSG00000064177	2.44	0.000274	Ghrl
ENSMUSG00000107730	2.48	0.00028	Gm44238
ENSMUSG00000040197	-2.82	0.000281	Cd209e
ENSMUSG00000027699	2.01	0.000283	Ect2
ENSMUSG00000117427	-2.34	0.000284	Gm36199
ENSMUSG00000102778	-3.07	0.000284	Gm38165
ENSMUSG00000028996	2.36	0.000284	Rbp7
ENSMUSG00000069072	-2.07	0.000286	Slc7a14
ENSMUSG00000028197	-2.19	0.00029	Col24a1
ENSMUSG00000120936	-2.95	0.000293	NA
ENSMUSG00000073902	-2.06	0.000294	Gvin3
ENSMUSG00000023411	-2.12	0.000302	Nfatc4
ENSMUSG00000120476	2.08	0.000303	NA
ENSMUSG00000106995	-2.33	0.000313	Gm33167
ENSMUSG00000037628	2.32	0.000327	Cdkn3
ENSMUSG00000028246	-2.3	0.000329	Faxc
ENSMUSG00000063193	-2.01	0.000338	Cd300lb
ENSMUSG00000049176	-2.3	0.000338	Frmpd4
ENSMUSG00000025478	-2.57	0.000339	Dpysl4
ENSMUSG00000104557	-2.7	0.00034	Gm36520
ENSMUSG00000026616	-2.02	0.000355	Cr2
ENSMUSG00000086806	-3.09	0.000361	Gm13054
ENSMUSG00000061808	2.44	0.000361	Ttr
ENSMUSG00000041608	-2.02	0.000362	Entpd3
ENSMUSG00000027225	-2.25	0.000382	Duoxa2
ENSMUSG00000118651	-2	0.000406	Gm17315
ENSMUSG00000075590	-2.23	0.000411	Nrbp2
ENSMUSG00000048644	-2.31	0.000422	Ctxn1
ENSMUSG00000025665	2.3	0.000422	Rps6ka6
ENSMUSG00000064246	-2.07	0.000431	Chil1
ENSMUSG00000029664	2.04	0.000432	Tfpi2
ENSMUSG00000098985	2.54	0.000439	Gm27219
ENSMUSG00000043110	-2.04	0.000445	Lrrn4
ENSMUSG00000020932	-2.11	0.000447	Gfap
ENSMUSG00000024727	2.12	0.000447	Trpm6
ENSMUSG00000024053	-2.16	0.000448	Emilin2
ENSMUSG00000030554	-2.33	0.000451	Synm
ENSMUSG00000026308	-2.28	0.000454	Klhl30
ENSMUSG00000063286	-2.29	0.000459	Gvin-ps7
ENSMUSG00000003824	2.1	0.00046	Syce2
ENSMUSG00000021098	-2.43	0.000466	4930447C04Rik
ENSMUSG00000067229	2.34	0.000469	Cyp2c66
ENSMUSG00000091492	2.05	0.00047	Gm17025
ENSMUSG00000025991	2.11	0.000472	Cps1
ENSMUSG00000112041	-2.96	0.000477	9530020I12Rik
ENSMUSG00000067058	2.05	0.000485	Rps15a-ps5
ENSMUSG00000048502	-2.61	0.000498	Duxbl1
ENSMUSG00000074436	2.45	0.000502	Defa-ps18
ENSMUSG00000030142	-2.94	0.000503	Clec4e
ENSMUSG00000020904	2.23	0.000509	Cfap52
ENSMUSG00000102729	-2.19	0.000516	Gm32444
ENSMUSG00000037169	2.04	0.000516	Mycn
ENSMUSG00000096295	3.1	0.000521	Defa2
ENSMUSG00000111058	-2.27	0.000531	Gm36033
ENSMUSG00000047819	2.16	0.000533	Tigd4
ENSMUSG00000056258	-2.12	0.000539	Kcnq3
ENSMUSG00000108206	-2.99	0.000545	Gm44427
ENSMUSG00000042567	-2.47	0.00055	Nek10
ENSMUSG00000106352	3	0.000558	5033403H07Rik
ENSMUSG00000021720	2.27	0.000561	Rnf180
ENSMUSG00000015437	2.45	0.000569	Gzmb
ENSMUSG00000021567	-2.15	0.00057	Nkd2
ENSMUSG00000117413	-2.49	0.000576	Gm50044
ENSMUSG00000018378	-2.01	0.000577	Cuedc1
ENSMUSG00000049709	-2.18	0.000584	Nlrp10
ENSMUSG00000040543	-2.26	0.000591	Pitpnm3
ENSMUSG00000074476	2.15	0.000599	Spc24
ENSMUSG00000042357	-2.01	0.000602	Gjb5
ENSMUSG00000087502	-2.26	0.000609	Gm16091
ENSMUSG00000074183	2.07	0.000609	Gsta1
ENSMUSG00000055027	-2.05	0.000615	Smyd1
ENSMUSG00000028957	-2.12	0.000618	Per3
ENSMUSG00000086449	2.81	0.00065	9030204H09Rik
ENSMUSG00000102596	2.07	0.000659	Gm20203
ENSMUSG00000000903	-2.6	0.000677	Vpreb3
ENSMUSG00000042828	2.03	0.000678	Trim72
ENSMUSG00000025993	2.2	0.000689	Slc40a1
ENSMUSG00000078521	2.04	0.000707	Aunip
ENSMUSG00000061911	-2.44	0.00071	Myt1l
ENSMUSG00000085502	2.01	0.000724	Gm12320
ENSMUSG00000001763	-2.03	0.000732	Tspan33
ENSMUSG00000007682	-2.36	0.00074	Dio2
ENSMUSG00000019913	-3.05	0.000741	Sim1
ENSMUSG00000063919	-2.33	0.000747	Srrm4
ENSMUSG00000117431	2.36	0.000748	8430430B14Rik
ENSMUSG00000074639	2.18	0.000753	Rdh16f2
ENSMUSG00000043913	-2.21	0.000763	Ccdc60
ENSMUSG00000017300	-2.74	0.000784	Tnnc2
ENSMUSG00000058207	-2.96	0.000793	Serpina3k
ENSMUSG00000035681	-2.12	0.000816	Kcnc2
ENSMUSG00000018459	-2.54	0.000823	Slc13a3
ENSMUSG00000053093	-2.39	0.000829	Myh7
ENSMUSG00000063063	-2.04	0.000838	Ctnna2
ENSMUSG00000072720	-2.57	0.000866	Myo18b
ENSMUSG00000019900	2.22	0.000892	Rfx6
ENSMUSG00000048007	2.01	0.000903	Timm8a1
ENSMUSG00000041073	-2.2	0.000912	Nacad
ENSMUSG00000048387	-2.03	0.000914	Osr1
ENSMUSG00000018623	2.34	0.000945	Mmp7
ENSMUSG00000045246	-2.2	0.000948	Kcng4
ENSMUSG00000049882	2.16	0.000962	Vcpkmt
ENSMUSG00000020405	2.07	0.000966	Fabp6
ENSMUSG00000010796	2.54	0.000973	Asz1
ENSMUSG00000058831	-2.35	0.000978	Opn1sw
ENSMUSG00000105879	2.14	0.00101	Gm6204
ENSMUSG00000010751	-2.38	0.00114	Tnfrsf22
ENSMUSG00000047990	2.41	0.00115	C2cd4a
ENSMUSG00000036123	-2.2	0.00115	Slc9a3
ENSMUSG00000106665	-2.34	0.00116	Gm43389
ENSMUSG00000111575	-2.44	0.00117	Gm47926
ENSMUSG00000120268	2.64	0.00117	NA
ENSMUSG00000027525	-2.29	0.00117	Phactr3
ENSMUSG00000028782	-2.01	0.00118	Adgrb2
ENSMUSG00000076614	-2.27	0.00118	Ighg1
ENSMUSG00000040770	-2.39	0.00118	Il25
ENSMUSG00000045799	2.03	0.00119	Gm9800
ENSMUSG00000022803	-2.13	0.00119	Popdc2
ENSMUSG00000068341	2.47	0.00119	Reg3d
ENSMUSG00000000120	-2.02	0.0012	Ngfr
ENSMUSG00000031380	-2.03	0.00124	Vegfd
ENSMUSG00000020193	-2.71	0.00124	Zpbp
ENSMUSG00000085658	-2.08	0.00127	Gm15704
ENSMUSG00000048148	-2.21	0.00128	Nwd1
ENSMUSG00000106495	-2.7	0.0013	Gm42755
ENSMUSG00000103529	2.21	0.00134	A730089K16Rik
ENSMUSG00000087253	-2.47	0.00134	Gm12043
ENSMUSG00000060212	-2.21	0.00134	Pcnx2
ENSMUSG00000049036	-2.2	0.00137	Tmem121
ENSMUSG00000097216	-2	0.0014	4932441J04Rik
ENSMUSG00000086560	-2.7	0.00141	Gm13372
ENSMUSG00000108105	-2.05	0.00143	Gm5340
ENSMUSG00000101029	-2.66	0.00145	Gm29439
ENSMUSG00000028751	-2.49	0.00145	Pla2g2e
ENSMUSG00000047419	-2.17	0.00149	Cmya5
ENSMUSG00000078964	2.31	0.00151	Ces1b
ENSMUSG00000036599	-2.23	0.00151	Chst12
ENSMUSG00000024211	-2.27	0.00151	Grm8
ENSMUSG00000021940	-2.35	0.00156	Ptpn20
ENSMUSG00000065445	-2.35	0.00157	Mir143
ENSMUSG00000079157	-2.3	0.00158	Nalf1
ENSMUSG00000108126	-2.32	0.00159	Gm43909
ENSMUSG00000063730	2.11	0.00164	Hsd3b2
ENSMUSG00000104271	-2.56	0.00165	Gm37891
ENSMUSG00000041681	2.57	0.00165	Iapp
ENSMUSG00000029409	-2.77	0.00165	U90926
ENSMUSG00000021714	2.29	0.00166	Cenpk
ENSMUSG00000079116	2.62	0.00166	Defa41
ENSMUSG00000097852	2.29	0.00168	4933405D12Rik
ENSMUSG00000120701	-2.84	0.00168	NA
ENSMUSG00000020431	-2.13	0.0017	Adcy1
ENSMUSG00000020181	-2.26	0.00178	Nav3
ENSMUSG00000071068	-2.06	0.00178	Treml2
ENSMUSG00000052512	-2.1	0.00179	Nav2
ENSMUSG00000090191	2.37	0.00183	9230105E05Rik
ENSMUSG00000056418	-2.25	0.00183	BC043934
ENSMUSG00000047686	-2.44	0.00183	Rtl3
ENSMUSG00000087530	2.03	0.00185	Gm15533
ENSMUSG00000038725	-2.11	0.00185	Pkhd1l1
ENSMUSG00000042895	-2.05	0.00187	Abra
ENSMUSG00000029273	2.16	0.00187	Sult1d1
ENSMUSG00000004328	-2.45	0.00188	Hif3a
ENSMUSG00000078307	-2.16	0.00191	AI593442
ENSMUSG00000100241	-2.51	0.00192	Slc18a3
ENSMUSG00000034336	-2.35	0.00194	Ina
ENSMUSG00000030188	2.1	0.00194	Magohb
ENSMUSG00000086845	-2.49	0.00195	Gm13010
ENSMUSG00000067149	2.12	0.00196	Jchain
ENSMUSG00000092572	-2.54	0.00196	Serpinb10
ENSMUSG00000026463	-2.03	0.002	Atp2b4
ENSMUSG00000111840	-2.49	0.002	Gm48832
ENSMUSG00000019982	2.03	0.00202	Myb
ENSMUSG00000073702	2.25	0.00202	Rpl31
ENSMUSG00000059824	-2.01	0.00203	Dbp
ENSMUSG00000085162	-2.03	0.00203	Gm12295
ENSMUSG00000030134	-2.25	0.00205	Rasgef1a
ENSMUSG00000026532	-2.86	0.00206	Spta1
ENSMUSG00000063206	2.8	0.00209	Defa34
ENSMUSG00000091366	-2.42	0.00213	Gm17040
ENSMUSG00000110831	-2.01	0.00213	Gm48159
ENSMUSG00000002266	-2.2	0.00213	Zim1
ENSMUSG00000078868	-2.36	0.00214	Gm14412
ENSMUSG00000090942	-2.1	0.00223	F830016B08Rik
ENSMUSG00000006576	-2.12	0.00225	Slc4a3
ENSMUSG00000095649	2.02	0.00227	Gvin-ps3
ENSMUSG00000105843	-2.41	0.00228	Gm19439
ENSMUSG00000033213	-2.01	0.00229	AA467197
ENSMUSG00000089789	2.37	0.00229	Rdh1
ENSMUSG00000075184	-2.2	0.00233	F930017D23Rik
ENSMUSG00000120463	2.43	0.00235	NA
ENSMUSG00000042109	-2.26	0.00237	Csdc2
ENSMUSG00000026573	2.49	0.00237	Xcl1
ENSMUSG00000074444	2.49	0.00245	Defa30
ENSMUSG00000030782	-2.04	0.00245	Tgfb1i1
ENSMUSG00000121431	2.54	0.00247	NA
ENSMUSG00000042918	-2.25	0.00252	Mamstr
ENSMUSG00000087160	-2.07	0.00254	Gm16336
ENSMUSG00000059991	-2.12	0.0026	Nptx2
ENSMUSG00000097022	2.1	0.00261	BC001981
ENSMUSG00000025658	-2	0.00274	Cnksr2
ENSMUSG00000053219	2.19	0.00276	Raet1e
ENSMUSG00000061991	2.48	0.00279	H2ac10
ENSMUSG00000091553	-2.32	0.00282	Serpina3e-ps
ENSMUSG00000099025	2.2	0.00287	Gm27162
ENSMUSG00000115410	-2.18	0.00293	2810457G06Rik
ENSMUSG00000032769	2.39	0.00304	Trpa1
ENSMUSG00000083898	-2.12	0.00315	Gm7340
ENSMUSG00000027401	-2.21	0.00319	Tgm3
ENSMUSG00000068154	2.29	0.00324	Insm1
ENSMUSG00000026069	-2.58	0.00325	Il1rl1
ENSMUSG00000001566	2.14	0.00325	Mnx1
ENSMUSG00000044359	2.12	0.00326	P2ry4
ENSMUSG00000043795	-2.2	0.00326	Prr33
ENSMUSG00000043286	2.19	0.00327	Pnpla1
ENSMUSG00000039492	-2.4	0.00332	Ccdc27
ENSMUSG00000029477	-2.03	0.00333	Morn3
ENSMUSG00000086541	2.03	0.00334	Has2os
ENSMUSG00000117525	2.25	0.00338	Gm50034
ENSMUSG00000108312	2	0.00369	Gm44521
ENSMUSG00000062588	2.35	0.00369	Gm6104
ENSMUSG00000026114	-2.14	0.0037	Cnga3
ENSMUSG00000103015	2.11	0.00379	Gm37549
ENSMUSG00000075010	2.01	0.00386	AW112010
ENSMUSG00000003665	-2.23	0.00397	Has1
ENSMUSG00000075525	-2.12	0.00405	Gm10849
ENSMUSG00002076161	2.56	0.00412	Rn7sk
ENSMUSG00000095332	-2.09	0.00414	Gm9821
ENSMUSG00000029865	2.17	0.00414	Sval1
ENSMUSG00000048031	-2.02	0.00423	Fcrl5
ENSMUSG00000069893	-2.18	0.00426	9930111J21Rik1
ENSMUSG00000079641	2	0.00427	Rpl39
ENSMUSG00000091898	-2.18	0.00427	Tnnc1
ENSMUSG00000112766	-2.34	0.00439	Gm40645
ENSMUSG00000120130	-2.14	0.00445	NA
ENSMUSG00000030757	-2.01	0.00451	Zkscan2
ENSMUSG00000068407	2.13	0.00453	Rnase12
ENSMUSG00000022054	-2.02	0.00457	Nefm
ENSMUSG00000056032	2.32	0.00464	BC018473
ENSMUSG00000110773	-2.19	0.0048	Gm39326
ENSMUSG00000116542	2.11	0.00484	Cd200l2
ENSMUSG00000121484	-2.4	0.00484	Serpina3h
ENSMUSG00000050296	2.54	0.00491	Abca12
ENSMUSG00000027965	-2.33	0.00502	Olfm3
ENSMUSG00000041616	-2.43	0.00506	Nppa
ENSMUSG00000022993	2.05	0.00516	Tex49
ENSMUSG00000086141	2.01	0.00523	9030622O22Rik
ENSMUSG00000020017	-2.17	0.00528	Hal
ENSMUSG00000064213	2.23	0.00533	Defa24
ENSMUSG00000119895	2.54	0.00537	Gm22513
ENSMUSG00000033788	-2	0.00547	Dysf
ENSMUSG00000022449	-2.33	0.00548	Adamts20
ENSMUSG00000024155	2.02	0.0055	Meiob
ENSMUSG00000069922	-2.42	0.00563	Ces3a
ENSMUSG00000063626	-2.21	0.00565	Unc5d
ENSMUSG00000075225	2.04	0.00576	Ccdc162
ENSMUSG00000070866	-2.05	0.0058	Zfp804a
ENSMUSG00000113216	-2.18	0.00585	Gm40841
ENSMUSG00000030376	-2.05	0.0059	Slc8a2
ENSMUSG00000111377	-2.29	0.00601	Gm40634
ENSMUSG00000043168	-2.2	0.00606	4930426D05Rik
ENSMUSG00000102914	2.2	0.00606	Gm35106
ENSMUSG00000084174	2.15	0.00656	Sycn
ENSMUSG00000098082	-2.25	0.00667	Gm20574
ENSMUSG00000097986	-2.02	0.0067	Gm26953
ENSMUSG00000054412	-2.09	0.00685	Gm4793
ENSMUSG00000085505	-2.08	0.00687	Gm12868
ENSMUSG00000081855	2.22	0.00699	Rpl17-ps5
ENSMUSG00000037428	-2.26	0.00701	Vgf
ENSMUSG00000022126	-2.19	0.00711	Acod1
ENSMUSG00000052221	-2.17	0.00721	Ppp1r36
ENSMUSG00000047495	-2.38	0.00722	Dlgap2
ENSMUSG00000105107	-2.02	0.00741	Gm43412
ENSMUSG00000015090	-2	0.00742	Ptgds
ENSMUSG00000074373	-2.08	0.0075	Gm10680
ENSMUSG00000001027	-2.26	0.00767	Scn4a
ENSMUSG00000091393	-2.01	0.0079	5330438I03Rik
ENSMUSG00000107597	2.05	0.0084	Gm44764
ENSMUSG00000055322	-2.05	0.00864	Tns1
ENSMUSG00000085653	-2.12	0.00896	Gm15179
ENSMUSG00000116383	2.16	0.00904	Apol10c-ps
ENSMUSG00000121430	-2.05	0.00926	NA
ENSMUSG00000003555	2.29	0.00938	Cyp17a1
ENSMUSG00000057729	-2.03	0.00945	Prtn3
ENSMUSG00000105128	-2.1	0.00955	Gm42870
ENSMUSG00000017723	2.11	0.01	Wfdc2
ENSMUSG00000072945	2.27	0.0105	Ripply1
ENSMUSG00000027318	-2.24	0.011	Adam33
ENSMUSG00000029337	-2.08	0.0111	Fgf5
ENSMUSG00000114136	-2.05	0.0112	4921511I17Rik
ENSMUSG00000018924	-2.34	0.0114	Alox15
ENSMUSG00000026564	-2.08	0.0114	Dusp27
ENSMUSG00000051076	-2.08	0.0114	Vtcn1
ENSMUSG00000109491	-2.12	0.0116	Gm15396
ENSMUSG00000085327	-2.13	0.0116	Gm16104
ENSMUSG00000047485	-2.01	0.0116	Klhl34
ENSMUSG00000022227	-2.38	0.0116	Mcpt1
ENSMUSG00000022226	-2.4	0.0116	Mcpt2
ENSMUSG00000094818	2.2	0.0117	Defa32
ENSMUSG00000023439	-2.07	0.0119	Gnb3
ENSMUSG00000016349	-2.01	0.0121	Eef1a2
ENSMUSG00000060780	-2.01	0.0122	Lrrtm1
ENSMUSG00000081957	-2.07	0.013	Ak3l2-ps
ENSMUSG00000104978	2.15	0.0131	Gm31274
ENSMUSG00000033569	-2.18	0.0132	Adgrb3
ENSMUSG00000021259	-2.01	0.0133	Cyp46a1
ENSMUSG00002076445	2.25	0.0137	Gm55640
ENSMUSG00000015599	-2.11	0.0138	Ttbk1
ENSMUSG00000027400	-2.12	0.015	Pdyn
ENSMUSG00000046378	-2	0.0161	Asphd1
ENSMUSG00000087479	-2.04	0.0166	Gm16835
ENSMUSG00000087389	2.11	0.017	Gm15592
ENSMUSG00000066867	-2.03	0.0173	Oas1e
ENSMUSG00000020826	2.12	0.0179	Nos2
ENSMUSG00000090336	-2.03	0.018	Cfap97d2
ENSMUSG00000053678	2.02	0.0186	Defb40
ENSMUSG00000106662	-2	0.0194	Gm43034
ENSMUSG00000086381	2.11	0.021	AV064505
ENSMUSG00000112575	2.05	0.0213	Gm31849
ENSMUSG00000022650	-2.2	0.0216	Retnlb
ENSMUSG00000022651	-2	0.0241	Retnlg
ENSMUSG00000040372	-2	0.0264	Gpr63
ENSMUSG00000065956	2.11	0.0277	Defa37
ENSMUSG00000027690	-2.03	0.0303	Slc2a2
